# Supplementary material for: The Xenopyricularia zizaniicola exhibits a genome architecture distinct to the two-speed genome
Source: Microbiol Spectr. 2025 Jun 9;13(7):e00362-25. doi: 10.1128/spectrum.00362-25 (PMC12210920; doi:10.1128/spectrum.00362-25)
Supplement: Supplemental table — Base accuracy of JB-1 assembly. [file spectrum.00362-25-s0002.xlsx]

## Sheet: Sheet1
Table S1. Base accuracy of JB-1 assembly
Chromosome	Unique k-mers (assembly-only)	Shared k-mers (assembly + reads)	QV score	Error rate
chr1	6	6544009	72.6814	5.39e-08
chr2	26	5831577	65.8126	2.62e-07
chr3	1	6689814	80.5586	8.79e-09
chr4	19	6886066	67.8967	1.62e-07
chr5	7	4304373	70.1926	9.57e-08
chr6	24	6431000	66.5852	2.2e-07
chr7	13	3622590	66.7552	2.11e-07
contig1	8	412052	59.4231	1.14e-06
contig2	0	166834	+inf	0
